# Supplementary material for: Complexity and Diversity of the Neurological Spectrum of SARS-CoV-2 over Three Waves of COVID-19
Source: J Clin Med. 2024 Jun 14;13(12):3477. doi: 10.3390/jcm13123477 (PMC11204600; doi:10.3390/jcm13123477)
Supplement: Supplementary file 1 [file jcm-13-03477-s001.zip]

Archive with 1 entries (1 files):
- jcm-2983222-supplementary.pdf
